# Supplementary material for: N-Doped CrS2 Monolayer as a Highly-Efficient Catalyst for Oxygen Reduction Reaction: A Computational Study
Source: Nanomaterials (Basel). 2022 Aug 30;12(17):3012. doi: 10.3390/nano12173012 (PMC9458212; doi:10.3390/nano12173012)
Supplement: Supplementary file 1 [file nanomaterials-12-03012-s001.zip]

Archive with 1 entries (1 files):
- nanomaterials-1845575-supplementary.pdf
